# Supplementary material for: An event-related potential study of spatial working memory in binge drinking college students
Source: PLoS One. 2018 Sep 10;13(9):e0203696. doi: 10.1371/journal.pone.0203696 (PMC6130867; doi:10.1371/journal.pone.0203696)
Supplement: S1 File — (XLSX) [file pone.0203696.s001.xlsx]

## Sheet: Sheet1
Subject #	Group	lure_ACC	non_ACC	tar_ACC	tar_RT
C1	BD	0.89	0.98	0.96	496.72
C2	BD	0.96	0.99	1	457.57
C3	BD	0.93	0.99	0.99	487.68
C4	BD	0.91	1	0.95	463.56
C5	BD	0.91	1	0.8	564.04
C6	BD	0.94	0.99	0.96	466.46
C7	BD	0.94	0.98	0.95	415.69
C8	BD	1	0.99	0.88	467.86
C9	BD	0.89	1	0.94	684.15
C10	BD	0.83	0.99	0.93	443.26
C11	BD	0.98	1	0.97	799.89
C12	BD	0.94	0.99	0.99	362.22
C13	BD	0.96	0.99	0.99	627.48
C14	BD	0.87	0.99	0.95	506.3
C15	BD	1	0.99	0.98	424.7
C16	BD	0.91	0.97	0.95	464.08
C17	BD	0.87	0.99	0.96	499.98
C18	BD	1	0.99	0.84	440.62
C19	BD	0.91	0.98	0.95	458.4
C20	BD	0.98	0.99	0.97	593.35
C21	BD	0.91	0.99	0.99	449.31
C22	BD	1	0.99	0.99	544.73
C23	BD	0.85	0.96	0.8	517.46
C24	BD	0.94	0.99	0.91	486.02
C25	BD	0.96	0.99	0.98	462.5
B1	Non-BD	0.93	1	0.93	532.66
B2	Non-BD	0.85	0.98	0.98	450.27
B3	Non-BD	0.98	0.99	0.52	305.29
B4	Non-BD	0.94	1	0.94	453.83
B5	Non-BD	0.94	1	0.93	525.75
B6	Non-BD	1	1	0.98	597.29
B7	Non-BD	0.87	0.97	0.94	370.12
B8	Non-BD	0.96	0.99	0.99	515.93
B9	Non-BD	0.93	0.97	0.8	386.46
B10	Non-BD	0.96	0.99	0.83	574.74
B11	Non-BD	0.94	0.99	0.81	322.96
B12	Non-BD	0.98	0.99	0.99	481.13
B13	Non-BD	0.96	1	0.97	613.02
B14	Non-BD	1	0.98	1	333.17
B15	Non-BD	0.76	0.97	0.82	418.86
B16	Non-BD	0.85	0.98	0.88	347.07
B17	Non-BD	0.85	1	0.95	439.25
B18	Non-BD	0.96	0.98	0.8	472.46
B19	Non-BD	0.8	0.99	0.9	617.84
B20	Non-BD	1	0.99	0.99	345.8
B21	Non-BD	0.89	0.98	0.8	455.94
B22	Non-BD	0.8	0.98	0.88	405.94
B23	Non-BD	0.89	1	0.91	530.42
B24	Non-BD	0.93	1	0.99	581.36
B25	Non-BD	0.93	0.98	0.95	396.41
Numerical values of accuracies and response times for the three types of stimuli shown in Table 2
