# Supplementary material for: An event-related potential study of spatial working memory in binge drinking college students
Source: PLoS One. 2018 Sep 10;13(9):e0203696. doi: 10.1371/journal.pone.0203696 (PMC6130867; doi:10.1371/journal.pone.0203696)
Supplement: S2 File — (XLSX) [file pone.0203696.s002.xlsx]

## Sheet: ERP
Subject #	Group	L_L_12_N2	L_A_12_N2	N_L_12_N2	N_A_12_N2	T_L_12_N2	T_A_12_N2	L_L_12_P3	L_A_12_P3	N_L_12_P3	N_A_12_P3	T_L_12_P3	T_A_12_P3	L_L_6_N2	L_A_6_N2	N_L_6_N2	N_A_6_N2	T_L_6_N2	T_A_6_N2	L_L_6_P3	L_A_6_P3	N_L_6_P3	N_A_6_P3	T_L_6_P3	T_A_6_P3	L_L_60_N2	L_A_60_N2	N_L_60_N2	N_A_60_N2	T_L_60_N2	T_A_60_N2	L_L_60_P3	L_A_60_P3	N_L_60_P3	N_A_60_P3	T_L_60_P3	T_A_60_P3	L_L_15_N2	L_A_15_N2	N_L_15_N2	N_A_15_N2	T_L_15_N2	T_A_15_N2	L_L_15_P3	L_A_15_P3	N_L_15_P3	N_A_15_P3	T_L_15_P3	T_A_15_P3
C1	BD	234	-3.186	246	-3.011	274	-1.703	382	1.463	388	2.607	400	2.951	240	-2.879	240	-1.149	244	-1.189	396	4.389	402	4.031	430	6.677	210	-2.286	206	-0.4647	210	0.2601	396	5.198	418	5.43	368	4.57	208	-1.653	206	-1.818	218	-0.6009	386	2.208	392	0.87	430	3.782
C2	BD	250	-0.8213	254	-0.9173	254	-0.8477	404	4.303	400	3.047	388	2.899	218	-1.676	222	-1.842	224	-1.486	274	2.066	298	1.851	302	2.47	240	-3.206	242	-1.496	236	-1.661	390	2.332	402	3.47	396	4.35	196	-1.846	198	-1.749	204	-1.161	410	4.533	422	5.702	404	5.278
C3	BD	246	-3.043	276	-3.302	252	-5.597	400	0.6099	400	1.444	386	-0.2325	210	-2.111	224	-1.264	214	-1.393	412	-0.04256	352	0.4788	378	1.143	246	-5.592	270	-1.538	242	0.0461	408	0.2852	372	3.095	352	4.392	244	-1.565	258	-1.415	242	-4.714	418	-0.3014	392	1.93	382	2.741
C4	BD	230	-3.357	268	-5.298	224	-4.661	322	2.641	328	1.693	328	0.2807	232	-7.973	250	-8.911	222	-6.366	320	1.546	328	3.017	324	1.178	236	-8.822	274	-5.844	222	-5.376	352	0.7625	364	0.4012	326	0.7038	298	-0.3713	286	0.3582	274	-0.2676	360	3.97	370	4.774	356	4.024
C5	BD	280	-0.177	276	-2.355	266	-0.1896	340	1.583	394	2.324	360	1.239	268	-0.9825	274	-1.61	266	-1.251	380	1.63	348	1.941	356	0.6795	282	-1.589	284	-2.434	268	-1.721	422	1.4558	398	2.897	384	1.292	256	-0.4889	268	-1.023	246	0.007509	384	0.5525	388	1.784	394	0.2491
C6	BD	276	-1.231	278	-2.116	272	2.832	388	6.102	372	3.71	408	7.972	224	-3.648	214	0.9908	222	-0.556	328	4.915	384	7.383	410	10.15	220	-3.019	234	-1.563	242	0.2836	316	7.359	398	6.986	352	11.52	278	0.1098	288	-0.7028	286	0.117	400	5.198	444	4.299	386	5.9
C7	BD	256	3.472	272	2.626	260	1.608	410	1.039	404	2.025	382	0.8205	276	1.284	278	-0.4773	258	2.143	368	1.803	314	2.43	296	5.836	324	4.627	312	-1.947	266	-4.486	344	6.21	362	0.1554	390	0.005017	268	1.38	280	0.0216	260	1.17	384	-0.7231	410	1.416	384	2.573
C8	BD	224	1.784	238	0.2666	186	1.941	400	1.894	420	1.251	398	1.087	178	-2.024	188	-2.189	186	2.277	354	1.237	296	0.7933	310	3.139	190	-0.3021	192	-0.7169	170	0.8466	390	2.367	442	1.112	352	2.126	182	1.088	242	1.17	254	3.868	402	1.671	464	0.7779	398	2.23
C9	BD	238	-1.761	220	-0.9302	220	-2.45	334	1.776	344	1.377	346	2.36	206	-4.073	228	-1.77	222	-1.076	334	1.199	338	-0.7384	344	3.587	234	-2.809	234	-1.352	222	-0.6903	380	1.07	348	-0.4916	354	3.618	204	-0.9997	192	-0.7119	222	-1.829	368	0.7637	348	1.048	378	0.7067
C10	BD	294	-2.403	270	-4.873	258	-2.093	394	2.239	408	5.726	380	4.641	194	-6.468	262	-5.931	198	-2.716	392	2.646	406	4.509	386	3.524	190	-5.2	188	-1.252	204	-2.3	406	5.545	400	5.716	400	3.691	246	-2.392	262	-2.845	256	-1.791	398	3.067	398	4.565	388	4.786
C11	BD	220	-3.365	288	-0.3319	270	-2.489	350	-3.573	346	2.14	332	-0.4944	226	-5.87	286	-1.338	272	-3.045	280	-2.79	352	2.977	496	0.5262	260	-5.53	292	-2.181	266	-1.978	384	-1.055	402	3.983	424	1.724	224	-2.137	242	-0.4861	232	-1.802	348	-2.876	344	0.6563	370	-1.045
C12	BD	278	-0.5472	294	0.6665	244	-0.9783	364	5.49	380	6.078	362	4.808	240	-2.925	222	0.8031	202	1.677	374	5.1	380	7.603	346	6.754	216	0.8266	296	-0.6101	192	1.162	364	6.813	378	6.656	358	6.304	198	1.83	198	2.862	202	0.4343	364	7.491	376	8.609	366	7.584
C13	BD	210	-2.086	198	-1.164	208	-1.534	268	0.3693	256	-0.09085	282	0.6678	216	-0.6701	212	-0.7184	206	-0.5037	284	3.885	284	1.225	294	3.074	212	0.05217	212	-0.2452	206	0.1712	368	3.882	388	3.552	328	5.074	212	-1.144	194	-0.5934	188	-1.86	370	1.228	416	0.8264	374	2.18
C14	BD	164	-1.985	176	-1.218	176	-1.013	382	-1.193	326	0.4538	390	-0.3109	198	-0.08364	242	-0.4623	232	-2.211	386	-0.1428	472	1.076	500	1.403	260	-3.673	194	0.4812	214	-0.2527	390	2.122	380	1.427	394	3.182	278	-1.134	276	0.4187	82	0.5531	384	-0.3453	390	-1.07	396	1.187
C15	BD	236	0.3704	238	1.248	240	2.427	430	4.733	440	4.494	400	2.257	230	-0.03952	238	2.169	238	3.765	388	6.11	352	7.417	282	6.969	234	-1.323	242	2.152	240	2.313	412	3.592	482	3.162	468	4.442	228	0.02562	238	0.9681	236	1.204	482	4.185	430	4.164	436	3.594
C16	BD	242	-0.3667	280	-1.24	252	0.0191	390	2.888	306	2.225	330	2.061	190	1.611	246	-0.7393	218	2.338	332	5.203	352	3.818	374	3.458	194	1.043	236	-0.4964	214	1.799	470	4.9	408	4.92	368	5.378	234	2.317	242	0.01456	192	-0.2501	396	3.589	424	1.551	376	3.063
C17	BD	236	-1.89	242	-2.021	238	-1.479	336	1.223	364	1.961	382	1.588	242	-3.506	240	-1.886	236	-2.347	374	1.719	362	1.742	332	0.1776	246	-4.436	240	-1.308	238	-2.883	472	-0.1262	456	1.378	396	0.03653	234	-3.379	244	-1.738	244	-1.013	328	-0.02239	436	3.555	390	3.609
C18	BD	226	-3.985	230	-4.6	242	-0.412	284	-0.2468	314	0.3114	298	1.836	226	-6.001	232	-6.079	236	-0.2705	286	0.8482	324	0.9024	294	3.038	224	-4.757	232	-4.82	234	-0.6022	320	1.982	330	2.26	298	3.317	222	-2.45	230	-3.124	244	-1.51	280	-0.2852	310	0.215	300	1.029
C19	BD	244	0.7729	266	-0.1768	236	0.815	430	5.87	330	4.323	350	6.757	210	1.879	232	2.932	186	2.156	332	8.715	328	7.192	288	8.376	196	1.434	184	3.243	180	2.25	386	6.376	412	5.978	368	7.095	224	0.1775	272	0.1533	248	0.02685	476	3.71	464	5.157	380	8.025
C20	BD	222	0.7643	208	2.209	206	1.836	344	4.745	360	3.999	394	3.667	224	0.3011	216	1.549	220	1.279	382	4.973	402	5.415	400	4.108	234	-0.542	222	0.8487	216	0.2929	382	5.885	404	5.744	408	5.775	184	0.1747	200	0.4504	194	0.9542	370	2.817	388	3.451	392	2.878
C21	BD	280	-0.8912	248	-1.283	200	2.26	350	2.54	332	2.845	324	5.374	278	-0.56	254	-3.603	292	0.8988	436	1.025	394	1.244	326	3.213	182	2.565	242	-0.5325	268	2.899	324	6.473	356	3.125	324	4.34	216	-0.8294	250	0.5974	280	0.6391	344	1.237	398	3.49	348	3.349
C22	BD	270	2.423	268	-0.9804	204	-2.186	362	1.45	436	0.6264	490	1.91	182	-1.414	274	1.543	202	-5.857	352	4.658	436	4.018	454	1.1	276	0.7308	274	0.8382	270	-0.6531	354	5.113	406	2.858	462	2.461	260	2.274	268	-0.8726	266	-3.089	418	3.609	456	0.3518	500	1.636
C23	BD	304	-3.434	326	-4.401	326	-2.227	430	3.709	440	2.525	408	1.031	326	-4.683	328	-4.524	274	-3.427	428	1.594	450	2.493	410	0.366	330	-4.504	328	-3.251	180	-2.441	410	0.1807	490	2.56	410	0.9537	238	-1.155	232	-0.5234	312	-1.377	464	2.055	398	2.577	480	1.105
C24	BD	172	-0.6418	170	0.2446	190	0.6944	498	1.296	494	2.459	494	2.188	170	-1.209	224	1.903	184	0.3842	394	0.611	494	2.142	488	1.782	200	-0.1825	218	-0.01929	230	0.5603	426	0.6507	452	1.197	454	0.9928	198	1.61	170	0.3615	176	0.7733	392	0.4551	418	1.056	418	0.8221
C25	BD	242	0.9543	248	-0.6078	242	1.211	312	4.376	312	3.715	300	4.693	244	-0.5471	248	-2.484	204	1.072	302	5.648	306	4.681	306	5.951	246	-0.5652	254	-1.77	250	0.3954	306	4.944	334	3.373	342	4.725	256	0.5967	266	0.4215	256	0.1791	320	3.538	376	4.396	344	4.038
B1	Non-BD	238	-1.431	214	-1.632	224	-2.019	354	5.834	348	3.977	354	5.834	216	-4.533	228	-2.82	224	-2.066	370	2.576	378	1.227	378	3.359	176	-2.43	228	-2.386	228	-1.686	360	-0.7676	358	1.614	326	0.6683	208	-1.333	216	-1.199	208	-1.87	332	2.82	348	4.162	342	3.917
B2	Non-BD	228	-4.085	234	-2.317	222	-3.103	370	1.785	418	1.037	298	0.9354	234	-6.22	238	-3.949	222	-4.361	370	0.2288	422	0.9312	290	1.502	234	-5.535	234	-3.118	228	-3.707	300	0.9125	292	0.001533	288	0.3925	226	-2.049	218	-1.605	220	-2.686	364	3.446	380	3.673	378	3.978
B3	Non-BD	232	-1.864	242	-2.566	230	-1.331	350	1.68	362	1.373	324	3.521	228	-1.751	254	-2.698	234	-1.67	334	2.219	362	1.588	330	4.328	256	-1.81	266	-3.557	242	-0.5015	342	2.243	374	1.341	332	5.53	194	-0.4082	286	-0.8691	232	-1.307	334	2.483	362	2.735	352	3.027
B4	Non-BD	246	-3.207	268	-3.852	240	-3.531	332	4.677	450	2.409	314	1.016	250	-6.467	268	-6.414	246	-3.036	414	2.844	458	2.415	316	1.452	268	-3.983	262	-5.19	256	-4.289	416	5.147	430	1.136	318	0.4205	254	-0.1287	258	-0.3464	244	-0.6599	314	5.773	318	4.607	326	4.223
B5	Non-BD	278	-2.704	284	-4.748	260	-1.208	344	5.158	376	2.107	378	5.754	234	-2.626	260	-5.19	238	-2.476	400	3.148	380	0.8422	388	4.331	246	-3.554	250	-5.424	242	-5.403	356	5.137	388	2.811	346	4.676	266	-1.577	268	-3.99	268	-1.124	364	5.124	362	6.657	368	8.559
B6	Non-BD	236	-2.618	228	-3.327	252	-5.223	444	2.148	438	1.971	460	1.207	218	-4.505	232	-3.07	236	-3.822	410	0.3188	446	0.9584	464	-0.5386	228	-4.533	308	-4.169	244	-4.121	370	2.443	426	3.13	396	1.662	206	-1.571	222	-1.757	254	-2.263	400	2.736	410	1.218	380	1.482
B7	Non-BD	234	-0.7155	280	-1.289	258	0.5685	362	5.377	360	6.35	322	6.218	248	-0.206	268	-2.047	240	1.166	410	4.795	362	7.528	346	5.414	238	0.4257	250	0.6381	222	1.905	366	5.271	368	7.148	344	8.782	224	-2.539	228	-2.476	220	-2.345	338	4.251	372	6.726	350	8.824
B8	Non-BD	274	-3.422	280	-3.829	250	-0.8356	394	3.367	420	5.666	398	7.234	242	-4.145	274	-4.579	254	-0.4388	406	3.76	476	5.984	398	6.484	276	-1.406	292	-2.77	266	0.4085	384	3.666	390	6.031	348	7.822	272	-0.5724	282	-1.193	254	-2.799	394	5.906	392	6.426	390	4.177
B9	Non-BD	228	-2.121	240	-3.469	232	-2.174	346	4.662	358	1.634	338	2.61	250	-2.139	240	-3.467	236	-0.8236	348	3.339	368	0.0415	342	2.136	230	-4.09	236	-4.858	242	-3.967	338	5.515	364	2.722	342	4.084	214	-1.466	248	-2.605	234	-2.658	352	3.592	336	3.261	358	4.76
B10	Non-BD	268	-0.9214	282	-0.5141	210	0.7849	340	3.39	350	2.723	360	4.174	232	0.6458	284	-1.209	212	0.5116	354	3.52	352	1.432	358	3.017	282	-0.293	278	-1.708	240	0.3856	356	5.118	346	1.63	364	4.208	278	0.8113	284	0.8206	260	-0.2722	358	2.525	338	2.684	362	3.434
B11	Non-BD	230	-1.439	230	-0.6901	228	1.738	390	6.911	350	7.892	428	9.291	234	-1.136	230	0.1164	222	2.665	444	5.826	356	8.145	434	8.493	236	-1.744	232	-0.9292	238	0.2136	372	9.021	356	8.095	398	9.653	194	0.4351	216	-0.3936	230	0.5562	342	6.672	270	5.278	336	10.8
B12	Non-BD	240	0.3488	216	-0.3794	224	-1.44	304	5.009	372	5.747	354	3.419	230	-2.241	230	-1.534	222	-1.35	386	5.711	404	4.522	352	4.786	226	-2.264	224	-1.181	216	-1.642	358	6.568	392	5.019	358	5.672	242	0.7449	234	0.4786	242	-0.4277	300	4.293	372	6.607	364	5.826
B13	Non-BD	262	0.3765	260	1.176	244	1.623	358	5.152	384	3.094	288	3.173	262	1.057	258	2	228	2.87	362	5.191	390	3.123	370	6.498	274	2.45	262	3.653	210	2.911	366	5.624	384	4.712	384	5.909	254	0.6155	254	1.834	248	0.9252	360	2.917	382	1.94	378	2.672
B14	Non-BD	236	-0.49	252	-0.4419	222	-1.785	324	4.512	344	4.771	300	1.992	228	-3.681	244	-3.49	214	-2.349	366	4.595	332	3.838	292	4.143	202	-3.463	208	-0.6866	212	-2.487	394	4.874	386	6.206	374	5.664	228	-1.243	214	0.1108	226	-1.726	318	4.995	384	8.179	378	3.645
B15	Non-BD	212	0.4809	220	-3.565	178	-2.57	300	3.096	272	-0.6356	328	-1.061	212	-3.123	224	-3.928	178	-2.94	436	2.506	482	1.458	438	-1.324	212	-2.128	206	-3.202	226	-1.685	446	1.478	486	0.7532	550	1.195	220	-0.6756	220	-2.688	264	-1.123	372	3.46	490	0.5685	538	1.458
B16	Non-BD	292	-8.783	286	-5.305	294	-2.882	384	0.3322	394	1.821	366	2.895	296	-9.419	294	-6.902	292	-3.976	380	-0.01934	428	0.3375	372	1.787	290	-6.736	300	-5.984	290	-3.767	380	0.9857	412	1.539	370	2.341	290	-4.756	282	-2.434	276	-1.864	352	2.168	356	3.625	382	4.536
B17	Non-BD	188	1.866	176	-0.3645	178	0.1183	372	8.531	378	6.564	388	5.235	172	3.415	174	0.809	182	2.819	404	12.98	444	7.018	384	6.371	178	0.2542	178	0.02939	178	0.6142	394	7.406	428	4.499	378	4.566	210	1.147	226	1.251	226	1.115	376	10.18	390	7.878	388	5.269
B18	Non-BD	240	-1.4	232	-1.381	240	-0.4789	388	3.847	394	3.062	384	0.9858	204	-3.643	192	-2.335	202	-3.796	386	4.151	418	2.652	436	1.6	222	-3.579	210	-2.125	226	-2.76	348	4.377	410	3.611	338	3.287	240	-1.141	234	-1.878	238	-0.7373	390	2.438	390	3.316	392	2.55
B19	Non-BD	188	-2.922	234	0.8211	184	-1.758	370	1.705	352	1.22	352	2.759	176	-5.918	288	0.7062	268	0.9491	438	0.6382	454	5.01	450	3.812	228	-0.5031	250	2.543	246	1.041	374	0.7906	374	1.933	354	2.136	214	-0.2756	224	0.8593	228	0.7266	368	0.5535	384	1.537	358	2.815
B20	Non-BD	210	1.298	176	0.4694	186	2.329	298	3.554	384	3.982	382	4.485	204	2.162	206	2.842	184	1.671	454	4.635	416	5.703	456	5.159	212	0.2819	180	-0.8482	192	0.998	458	6.113	462	6.94	456	4.644	196	3.415	204	2.443	190	3.564	480	4.351	488	5.691	452	4.806
B21	Non-BD	234	-1.832	220	1.138	234	-0.2763	328	3.777	396	3.508	418	2.022	234	-2.163	226	1.638	236	-0.7096	326	4.267	322	4.831	322	3.817	236	-1.963	220	1.24	234	-0.8842	404	3.711	404	3.353	414	0.9283	216	-0.5123	220	0.934	228	-0.2181	380	3.441	356	3.851	408	4.436
B22	Non-BD	268	-1.29	314	-3.488	302	-2.726	426	5.082	420	5.139	394	2.455	250	-1.568	300	-1.99	256	-0.8388	408	6.112	422	5.319	398	2.148	252	-0.01417	300	-2.226	268	-0.7888	400	7.516	414	5.513	382	3.399	234	-1.311	314	-2.211	304	-3.328	412	3.82	414	4.002	392	1.697
B23	Non-BD	234	-1.936	224	-1.582	224	-4.405	370	5.343	376	3.745	368	3.394	234	-0.1743	232	-1.924	228	-2.223	376	3.302	422	2.627	336	2.779	220	0.6243	238	-2.689	230	-0.236	336	5.657	426	1.123	364	3.625	230	-0.6254	222	-1.599	242	-2.788	376	1.956	390	1.948	326	1.901
B24	Non-BD	256	-3.276	290	-1.446	220	-1.107	346	4.612	352	4.874	416	5.028	222	-2.838	290	-2.2	230	-0.5047	424	2.834	436	4.998	426	4.492	286	-3.731	282	-2.57	280	-0.7744	348	2.97	366	6.867	354	4.015	254	-2.593	290	-1.559	224	-1.775	342	3.416	352	3.144	344	2.155
B25	Non-BD	256	-3.706	270	-2.29	222	-2.985	356	14.33	362	15.23	360	4.886	258	-4.761	266	-2.926	228	-0.816	354	9.72	370	11.02	354	5.815	266	-0.7904	276	-1.066	238	-0.1833	358	10.69	384	10.25	386	5.804	272	-1.012	286	-0.4048	230	-1.142	356	13.04	366	15.41	366	8.501
Numerical values of amplitudes and latencies of N2 and P3 shown in Tables 3 and 4
[truncated: 78 more columns]
